# Supplementary material for: In situ structure and assembly of the multidrug efflux pump AcrAB-TolC
Source: Nat Commun. 2019 Jun 14;10:2635. doi: 10.1038/s41467-019-10512-6 (PMC6570770; doi:10.1038/s41467-019-10512-6)
Supplement: Supplementary file 6 — Source Data [file 41467_2019_10512_MOESM6_ESM.xls]

## Sheet: Suplementary Fig. 1a
Supplementary Figure 1a	Antibody: His-probe(H-3)HRP,sc-8036 HRP,Lot#B1418, mouse monoclonal IgG. Santa Cruz Biotechnology.
